# Supplementary material for: More than 30 Years of POSSUM: Are Scoring Systems Still Relevant Today for Colorectal Surgery?
Source: J Clin Med. 2023 Dec 28;13(1):173. doi: 10.3390/jcm13010173 (PMC10779462; doi:10.3390/jcm13010173)
Supplement: Supplementary file 1 [file jcm-13-00173-s001.zip]

Archive with 1 entries (1 files):
- jcm-2742312-supplementary.pdf
